# Supplementary material for: Institutional Design of Forest Landscape Restoration in Central Togo: Informing Policy-making through Q Methodology Analysis
Source: Environ Manage. 2025 Mar 3;75(5):1239–56. doi: 10.1007/s00267-025-02137-x (PMC12033111; doi:10.1007/s00267-025-02137-x)
Supplement: Supplementary file 1 — Appendices_QMETHOD_FLR [file 267_2025_2137_MOESM1_ESM.zip]

Archive with 2 entries (2 files):
- Appendices_QMETHOD_FLR.docx
- QMETH_FLR_ZALF6.csv
