# Supplementary material for: Institutional Design of Forest Landscape Restoration in Central Togo: Informing Policy-making through Q Methodology Analysis
Source: Environ Manage. 2025 Mar 3;75(5):1239–56. doi: 10.1007/s00267-025-02137-x (PMC12033111; doi:10.1007/s00267-025-02137-x)
Supplement: Supplementary file 1 — Appendices_QMETHOD_FLR [file 267_2025_2137_MOESM1_ESM.zip › QMETH_FLR_ZALF6.csv]

Resp1	Resp2	Resp3	Resp4	Resp5	Resp6	Resp7	Resp8	Resp9	Resp10	Resp11	Resp12	Resp13	Resp14	Resp15
1	1	3	1	0	1	0	2	-3	1	-2	1	3	-2	-3
-2	-1	-3	-2	-2	-1	-1	-1	-2	-3	-1	-1	1	-1	-1
-1	0	-1	-2	-1	-1	-3	-1	-2	-1	-3	-2	-1	-2	-2
1	2	1	1	1	0	0	0	2	1	0	1	0	1	1
0	0	0	0	0	2	0	2	2	2	0	2	0	0	0
-1	-3	-1	-1	-3	-3	-1	-2	-2	-1	-1	-2	-2	-1	-3
-3	-2	-2	-1	0	0	-2	0	0	-3	-2	-1	-2	-1	2
3	3	2	0	2	1	0	1	1	2	0	2	1	3	1
-2	-3	-2	-1	-1	-2	-1	-2	-3	-1	-3	-1	-3	-3	-2
2	-1	0	2	3	0	2	1	0	3	2	0	0	2	1
0	-2	-1	0	-1	0	0	0	0	0	-1	-3	-1	0	0
1	2	3	0	0	3	1	3	2	0	1	0	0	1	1
0	1	1	3	1	3	2	3	3	0	2	3	1	2	3
-2	-2	0	-3	-2	-3	-2	-2	3	-2	-1	-2	0	-3	2
0	0	1	1	3	2	0	1	1	2	1	1	2	1	0
3	0	2	3	1	2	2	2	1	0	3	3	3	0	3
2	3	0	-1	1	1	3	0	0	0	3	0	0	0	0
-3	-1	-3	-3	-2	0	-1	-1	-1	-2	-2	-1	-3	-2	-1
0	-1	-2	2	-1	-2	1	-3	-1	0	0	-3	-2	0	-1
0	1	-1	2	2	0	3	0	0	1	1	2	2	2	0
-1	1	2	1	2	1	1	0	1	3	2	1	2	3	2
1	0	1	0	0	-1	1	1	0	1	1	0	1	1	0
2	2	0	-2	0	-1	-3	-1	-1	-2	0	0	-1	0	-1
-1	0	0	0	-3	-2	-2	-3	-1	-1	0	0	-1	-1	-2
